# Supplementary material for: Changes in Novel Anthropometric Indices of Abdominal Obesity during Weight Loss with Selected Obesity-Associated Single-Nucleotide Polymorphisms: A Small One-Year Pilot Study
Source: Int J Environ Res Public Health. 2022 Sep 19;19(18):11837. doi: 10.3390/ijerph191811837 (PMC9517315; doi:10.3390/ijerph191811837)
Supplement: Supplementary file 1 [file ijerph-19-11837-s001.zip]

Archive with 1 entries (1 files):
- ijerph-1916903-supplementary.pdf
